# Supplementary material for: Parathyroid hormone–related protein is a therapeutic target in idiopathic pulmonary fibrosis
Source: Signal Transduct Target Ther. 2026 Feb 23;11:67. doi: 10.1038/s41392-026-02578-8 (PMC12926227; doi:10.1038/s41392-026-02578-8)
Supplement: Supplementary file 2 — Supplementary materials 2 [file 41392_2026_2578_MOESM2_ESM.xlsx]

## Sheet: LC561a Specs
Name	LC561a
Description	Pulmonary fibrosis tissue array, 28 cases/56 cores (core size 1.5mm), replacing LC561
Panel	Pulmonary interstitial fibrosis tissue microarray, including 24 cases of pulmonary fibrosis tissue, 2 cases each of cancer adjacent lung tissue and normal lung tissue, duplicated cores per case
Cases	28
Cores	56
Diameter	5
Rows	7
Columns	8
Position	No.	Age	Sex	Organ/Anatomic Site	Pathology diagnosis	TNM	Grade	Stage	Type	Tissue ID.
A1	1	58	M	Lung	Pulmonary fibrosis，secondary				Adjacent	Rln120066
A2	2	58	M	Lung	Pulmonary fibrosis，secondary				Adjacent	Rln120066
A3	3	68	M	Lung	Pulmonary fibrosis，secondary				NAT	Rln020287
A4	4	68	M	Lung	Pulmonary fibrosis，secondary				NAT	Rln020287
A5	5	71	M	Lung	Pulmonary fibrosis，secondary				NAT	Rln020029
A6	6	71	M	Lung	Pulmonary fibrosis，secondary				NAT	Rln020029
A7	7	62	F	Lung	Pulmonary fibrosis，secondary				Adjacent	Rln020018
A8	8	62	F	Lung	Pulmonary fibrosis，secondary				Adjacent	Rln020018
B1	9	36	F	Lung	Pulmonary fibrosis，secondary				Adjacent	Rln010098
B2	10	36	F	Lung	Pulmonary fibrosis，secondary				Adjacent	Rln010098
B3	11	60	M	Lung	Pulmonary fibrosis，secondary				NAT	Rln010096
B4	12	60	M	Lung	Pulmonary fibrosis，secondary				NAT	Rln010096
B5	13	64	F	Lung	Pulmonary fibrosis，secondary				Adjacent	Rln050275
B6	14	64	F	Lung	Pulmonary fibrosis，secondary				Adjacent	Rln050275
B7	15	49	M	Lung	Pulmonary fibrosis，secondary				NAT	Rln050460
B8	16	49	M	Lung	Pulmonary fibrosis，secondary				NAT	Rln050460
C1	17	54	M	Lung	Pulmonary fibrosis，secondary				Adjacent	Rln020012
C2	18	54	M	Lung	Pulmonary fibrosis，secondary				Adjacent	Rln020012
C3	19	56	M	Lung	Pulmonary fibrosis，secondary				Adjacent	Rln190142
C4	20	56	M	Lung	Pulmonary fibrosis，secondary				Adjacent	Rln190142
C5	21	52	F	Lung	Pulmonary fibrosis，secondary				Adjacent	Rln170073
C6	22	52	F	Lung	Pulmonary fibrosis，secondary				Adjacent	Rln170073
C7	23	52	M	Lung	Pulmonary fibrosis，secondary				NAT	Rln010060
C8	24	52	M	Lung	Pulmonary fibrosis，secondary				NAT	Rln010060
D1	25	52	M	Lung	Pulmonary fibrosis，secondary				NAT	Rln020292
D2	26	52	M	Lung	Pulmonary fibrosis，secondary				NAT	Rln020292
D3	27	55	M	Lung	Pulmonary fibrosis，secondary				Adjacent	Rln010079
D4	28	55	M	Lung	Pulmonary fibrosis，secondary				Adjacent	Rln010079
D5	29	47	M	Lung	Pulmonary fibrosis，secondary				Adjacent	Rln020522
D6	30	47	M	Lung	Pulmonary fibrosis，secondary				Adjacent	Rln020522
D7	31	55	F	Lung	Pulmonary fibrosis，secondary				Adjacent	Rln020285
D8	32	55	F	Lung	Pulmonary fibrosis，secondary				Adjacent	Rln020285
E1	33	49	F	Lung	Pulmonary fibrosis，secondary				Adjacent	Rln040666
E2	34	49	F	Lung	Pulmonary fibrosis，secondary				Adjacent	Rln040666
E3	35	57	M	Lung	Pulmonary fibrosis，secondary				NAT	Rln010097
E4	36	57	M	Lung	Pulmonary fibrosis，secondary				NAT	Rln010097
E5	37	72	M	Lung	Pulmonary fibrosis，secondary				Adjacent	Rln020286
E6	38	72	M	Lung	Pulmonary fibrosis，secondary				Adjacent	Rln020286
E7	39	47	M	Lung	Pulmonary fibrosis，secondary				Adjacent	Rln050007
E8	40	47	M	Lung	Pulmonary fibrosis，secondary				Adjacent	Rln050007
F1	41	70	F	Lung	Chronic bronchitis with pulmonary fibrosis tissue				Adjacent	Rln020282
F2	42	70	F	Lung	Chronic bronchitis with pulmonary fibrosis tissue				Adjacent	Rln020282
F3	43	45	M	Lung	Chronic bronchitis with pulmonary fibrosis tissue				Adjacent	Rln020035
F4	44	45	M	Lung	Chronic bronchitis with pulmonary fibrosis tissue				Adjacent	Rln020035
F5	45	58	M	Lung	Chronic bronchitis with pulmonary fibrosis tissue				Adjacent	Rln020034
F6	46	58	M	Lung	Chronic bronchitis with pulmonary fibrosis tissue				Adjacent	Rln020034
F7	47	65	F	Lung	Chronic bronchitis with pulmonary fibrosis tissue				NAT	Rln020050
F8	48	65	F	Lung	Chronic bronchitis with pulmonary fibrosis tissue				NAT	Rln020050
G1	49	55	M	Lung	Cancer adjacent lung tissue				Adjacent	Rln500051
G2	50	55	M	Lung	Cancer adjacent lung tissue				Adjacent	Rln500051
G3	51	63	M	Lung	Cancer adjacent lung tissue				Adjacent	Rln500055
G4	52	63	M	Lung	Cancer adjacent lung tissue				Adjacent	Rln500055
G5	53	19	M	Lung	Lung tissue				Normal	Rln06N027
G6	54	19	M	Lung	Lung tissue				Normal	Rln06N027
G7	55	41	F	Lung	Lung tissue				Normal	Rln07N001
G8	56	41	F	Lung	Lung tissue				Normal	Rln07N001
